# Supplementary material for: Two DNA Methyltransferases for Site-Specific 6mA and 5mC DNA Modification in Xanthomonas euvesicatoria
Source: Front Plant Sci. 2021 Mar 24;12:621466. doi: 10.3389/fpls.2021.621466 (PMC8025778; doi:10.3389/fpls.2021.621466)
Supplement: Supplementary file 3 [file Table_3.XLSX]

## Sheet: Supplementary Table 3
Supplementary Table 3. Clusters of orthologous groups (COGs) classification of proteins less abundant (>2-fold) in Xe(XvDMT1) than in Xe(EV).
COG function	Accession	gene function	fold change (Xe(XvDMT1)/Xe(EV))	p-value	included in other group	PSM+ average (XvDMT1/EV)#	nomalized PSM+ average (XvDMT1/EV)#
C (Energy production and conversion)	AOY66341	D-glycerate dehydrogenase	*			6.36063	0.0112384
	AOY69099	NADH:ubiquinone oxidoreductase subunit J	*			4.2534	0.00751526
	AOY66105	beta-ketoacyl-ACP reductase	0.430316	0.00471152		5.33 / 10.87	0.008 / 0.019
	AOY68396	betaine-aldehyde dehydrogenase	0.462775	0.0155137		10.00 / 18.87	0.015 / 0.333
D (Cell cycle control and mitosis)	AOY65638	cell division protein FtsK	*			2.49693	0.00441155
	AOY66356	sodium:proton antiporter	*			2.58614	0.00456933
	AOY67338	sporulation protein	*			3.56343	0.0062961
E (Amino Acid metabolism and transport)	AOY65234	methionine synthase	*			1.34098	0.00236924
	AOY67149	D-amino acid dehydrogenase small subunit	*			1.81342	0.00320391
	AOY66938	acetolactate synthase 2 catalytic subunit	0.130441	0.00275938		2.00 / 13.39	0.003 / 0.024
	AOY67961	peptidase S9	0.358006	0.0262986		14.67 / 35.96	0.023 / 0.064
	AOY67073	cystathionine beta-lyase	0.425041	0.0133071		10.00 / 20.48	0.015 / 0.036
	AOY66838	cysteine synthase A	0.477702	0.0176336		142.67 / 261.83	0.221 / 0.463
F (Nucleotide metabolism and transport)	AOY66882	guanylate kinase	*			1.34098	0.00236924
	AOY68004	nucleoside hydrolase	*			2.57967	0.00455778
G (Carbohydrate metabolism and transport)	AOY65416	glycoside hydrolase	*			1.93507	0.00341916
	AOY66010	lipopolysaccharide assembly protein LapB	*			3.6722	0.00648834
	AOY66560	phosphocarrier protein HPr	*			9.78963	0.0172964
	AOY68122	malto-oligosyltrehalose synthase	*			1.34098	0.00236924
	AOY66079	polygalacturonase	0.247022	0.0466265		4.33 / 15.42	0.007 / 0.027
	AOY67462	glucose-6-phosphate dehydrogenase	0.364827	0.0454563		2.33 / 5.57	0.004 / 0.010
	AOY66748	alpha,alpha-trehalose-phosphate synthase (UDP-forming)	0.449782	0.0136834		9.67 / 18.83	0.015 / 0.033
H (Coenzyme metabolism)	AOY69044	molybdopterin biosynthesis protein MoeB	*			8.83153	0.0156039
I (Lipid metabolism)	AOY65373	2-C-methyl-D-erythritol 2,4-cyclodiphosphate synthase	*			1.6348	0.00288844
J (Translation)	AOY68590	30S ribosomal protein S12	*			24.662	0.0435736
K (Transcription)	AOY66975	transcriptional regulator	*			4.25983	0.00752674
L (Replication and repair)	AOY67531	DNA helicase II	*			1.52605	0.00269623
	AOY67690	exodeoxyribonuclease V subunit gamma	*			1.34744	0.00238076
	AOY68305	carboxylesterase	*			4.71293	0.0083269
	AOY69083	DNA mismatch repair protein MutL	*			1.92217	0.00339612
M (Cell wall/membrane/envelop biogenesis)	AOY66858	endopeptidase	*			2.47092	0.00436558
	AOY68417	hypothetical protein BHE83_18930	*			6.91583	0.0122193
	AOY68574	hypothetical protein BHE83_19835	*			1.34744	0.00238076
	AOY68446	D-alanine--D-alanine ligase	0.4429	0.0336032		7.67 / 15.15	0.012 / 0.027
O (Post-translational modification, protein turnover, chaperone functions)	AOY65961	Fe-S biogenesis protein NfuA	*			2.79717	0.0049422
	AOY66359	peptidase	*			3.63973	0.00643085
	AOY67308	dihydroneopterin aldolase	*			2.2923	0.00405011
	AOY68537	peptide-methionine (S)-S-oxide reductase	0.375624	0.0337698		3.33 / 7.70	0.005 / 0.014
P (Inorganic ion transport and metabolism)	AOY68183	bacterioferritin	*			4.83457	0
	AOY66827	adenylyl-sulfate kinase	0.335535	0.00382953		9.67 / 25.32	0.015 / 0.045
S (Function Unknown)	AOY65213	GNAT family N-acetyltransferase	*			1.34098	0.00236924
	AOY65977	hypothetical protein BHE83_04950	*			2.5098	0.00443452
	AOY66544	hypothetical protein BHE83_08200	*			2.40107	0.00424234
	AOY69160	hypothetical protein BHE83_11730	*			3.1673	0.00559618
	AOY69232	alpha/beta hydrolase	*			1.81342	0.00320391
	AOY69469	hypothetical protein BHE83_23120 (plasmid)	*			2.75828	0.00487326
	AOY68085	serine kinase	0.32271	0.00978237		50.67 / 137.46	0.078 / 0.243
	AOY67006	hypothetical protein BHE83_10825	0.422708	0.0429192		3.00 / 6.26	0.005 / 0.011
	AOY66292	short-chain dehydrogenase	0.451892	0.0303363		5.00 / 9.69	0.008 / 0.017
	AOY69313	hypothetical protein BHE83_21360	0.485608	0.0225553		18.67 / 33.65	0.029 / 0.060
T (Signal Transduction)	AOY66325	phosphodiesterase	*			1.81987	0.00321543
	AOY67412	two-component sensor histidine kinase	*			2.20312	0.00389235
	AOY68428	histidine kinase	*			3.27607	0.00578842
	AOY68533	transcriptional regulator	*			1.6348	0.00288844
U (Intracellular trafficing and secretion)	AOY66188	preprotein translocase subunit YajC	*			113.279	0.200139
	AOY66695	protein TolR	*			5.26813	0.00930786
	AOY68098	EscV/YscV/HrcV family type III secretion system export apparatus protein	*			2.9758	0.00525771
	AOY68108	EscC/YscC/HrcC family type III secretion system outer membrane ring protein	0.423039	0.00982006		38.67 / 79.81	0.056 / 0.141
V (Defense mechanisms)	AOY68169	type I site-specific deoxyribonuclease	*			1.34098	0.00236924
* indicates the protein is unique to Xe(EV).
+PSM means the Peptide Spectral Matches.
#(XvDMT1/EV) means the order listed.
