# Supplementary material for: Two DNA Methyltransferases for Site-Specific 6mA and 5mC DNA Modification in Xanthomonas euvesicatoria
Source: Front Plant Sci. 2021 Mar 24;12:621466. doi: 10.3389/fpls.2021.621466 (PMC8025778; doi:10.3389/fpls.2021.621466)
Supplement: Supplementary file 4 [file Table_4.XLSX]

## Sheet: Supplementary Table 4
Supplementary Table 4. Clusters of orthologous groups (COGs) classification of proteins more abundant (>2-fold) in Xe(XvDMT1) than in Xe(EV).
COG function	Accession	gene function	fold change (Xe(XvDMT1)/Xe(EV))	p-value	included in other group	PSM+ average (XvDMT1/EV)#	nomalized PSM+ average (XvDMT1/EV)#
C (Energy production and conversion)	AOY65157	ferredoxin--NADP(+) reductase	*			5.33333	0.00826859
	AOY65768	3-hydroxybutyrate dehydrogenase	*			3	0.00464423
	AOY67956	malate synthase A	*			2.66667	0.0041062
	AOY68053	glycerol-3-phosphate dehydrogenase	*			7.33333	0.0112849
	AOY68548	nitroreductase	*			6.66667	0.0102724
	AOY69285	2-octaprenyl-3-methyl-6-methoxy-1,4-benzoquinol hydroxylase	*		H	2.33333	0.00361929
E (Amino Acid metabolism and transport)	AOY66057	argininosuccinate lyase	2.32	0.0231497		6.33 / 2.34	0.010 / 0.004
	AOY65305	histidine ammonia-lyase	*			3.33333	0.00516983
	AOY65477	histidinol-phosphate transaminase	*			4.66667	0.00722477
	AOY66060	acetylglutamate kinase	*			4	0.00624221
	AOY67092	cysteine synthase	*			3.66667	0.00565812
	AOY68940	leucine dehydrogenase	*			4.33333	0.00672911
F (Nucleotide metabolism and transport)	AOY66083	N-ethylammeline chlorohydrolase	*			3	0.00469168
	AOY67335	deoxyuridine 5'-triphosphate nucleotidohydrolase	*			2	0.00310613
	AOY68779	FAD-binding molybdopterin dehydrogenase	*			1.33333	0.00206369
G (Carbohydrate metabolism and transport)	AOY65792	6-phosphogluconolactonase	*			6.33333	0.00979287
	AOY66955	alpha-1 2-mannosidase	*			1.33333	0.00206369
	AOY67856	hypothetical protein BHE83_15675	*			4.33333	0.00673786
	AOY68391	glucose/galactose MFS transporter	*			1.33333	0.00207245
H (Coenzyme metabolism)	AOY65200	pyridoxal kinase	3.08262	0.0437954		14.00 / 3.96	0.021 / 0.007
	AOY65427	3-methyl-2-oxobutanoate hydroxymethyltransferase	*			5	0.00772181
	AOY65428	pantoate--beta-alanine ligase	*			2.33333	0.00362298
	AOY66589	pyridoxamine 5'-phosphate oxidase	*			2	0.00312364
	AOY66628	adenosylmethionine--8-amino-7-oxononanoate transaminase	*			7	0.0107892
	AOY68513	2-octaprenyl-6-methoxyphenyl hydroxylase	*			2.33333	0.00359811
I (Lipid metabolism)	AOY66817	carboxylesterase	*			1.33333	0.00206369
	AOY68843	4-hydroxy-3-methylbut-2-enyl diphosphate reductase	*			2	0.00306007
J (Translation)	AOY66450	glutamate--tRNA ligase	2.32195	0.0304367		6.67 / 2.52	0.010 / 0.004
	AOY68959	hypothetical protein BHE83_22135	2.78731	0.00524099		18.67 / 5.86	0.029 / 0.010
	AOY66301	30S ribosomal protein S15	*			10.6667	0.0165307
	AOY66350	ribosomal protein S12 methylthiotransferase	*			3.33333	0.00517858
	AOY66555	ribosomal subunit interface protein	*			2.33333	0.00362298
	AOY67243	peptide deformylase	*			9.33333	0.0144422
	AOY68506	16S rRNA (adenine(1518)-N(6)/adenine(1519)-N(6))-dimethyltransferase	*			6.66667	0.0102936
	AOY68888	ribosome maturation factor RimM	*			1.66667	0.00257685
	AOY68957	hypothetical protein BHE83_22125	*			2	0.00311489
K (Transcription)	AOY65413	galactose-binding protein	*			3.33333	0.00518226
	AOY66030	ScpBXv	*			2.66667	0.00415733
	AOY66449	Fur family transcriptional regulator	*			2	0.00308495
	AOY66703	transcriptional regulator	*			13.6667	0.0211662
L (Replication and repair)	AOY68191	NADH pyrophosphatase	2.10027	0.0496303		5.33 / 2.22	0.008 / 0.004
	AOY65195	DNA repair protein RecN	*			3.66667	0.0056618
	AOY65209	Rossman fold protein, TIGR00730 family	*			1.66667	0.00255567
	AOY69336	replicative DNA helicase (plasmid)	*			2.66667	0.00408133
M (Cell wall/membrane/envelop biogenesis)	AOY68348	lytic murein transglycosylase B	2.19576	0.0297135		41.33 / 16.51	0.064 / 0.029
	AOY66857	peptidoglycan-binding protein	*			2.66667	0.0041062
	AOY66950	3-deoxy-D-manno-octulosonic acid transferase	*			3	0.00464055
	AOY67057	dTDP-4-dehydrorhamnose 3,5-epimerase	*			1.66667	0.00259804
	AOY67234	GNAT family N-acetyltransferase	*			4	0.00616621
	AOY67545	16S rRNA (guanine(527)-N(7))-methyltransferase	*			3	0.00461936
	AOY67661	peptidoglycan-binding protein	*			7.66667	0.0119326
	AOY68436	16S rRNA (cytosine(1402)-N(4))-methyltransferase	*			4.66667	0.00724734
O (Post-translational modification, protein turnover, chaperone functions)	AOY66293	monothiol glutaredoxin, Grx4 family	2.22306	0.0198526		5.31 / 2.10	0.008 / 0.004
	AOY65156	glutathione peroxidase	*			5.66667	0.00880524
	AOY65197	nucleotide exchange factor GrpE	*			22.6667	0.0349718
	AOY66521	Fe-S cluster assembly protein SufD	*			1.66667	0.00258929
	AOY68322	HslU--HslV peptidase proteolytic subunit	*			2.66667	0.00413614
	AOY69470	hypothetical protein BHE83_23125 (plasmid)	*			14	0.0216347
P (Inorganic ion transport and metabolism)	AOY65194	transcriptional repressor	*			6	0.0093009
	AOY67128	methionine ABC transporter substrate-binding protein	*			3.66667	0.00567423
Q (Secondary Structure)	AOY65446	methyltransferase	*			2.33333	0.00364048
	AOY67699	outer membrane lipid asymmetry maintenance protein MlaD	*			5	0.007743
S (Function Unknown)	AOY67097	hypothetical protein BHE83_11315	2.01632	0.0193965		12.67 / 5.49	0.020 / 0.010
	AOY68974	hypothetical protein BHE83_22215	2.13532	0.0443215		10.00 / 4.11	0.016 / 0.007
	AOY66016	hypothetical protein BHE83_05165	2.14912	0.0123104		4.21447	0.00744622
	AOY69308	hypothetical protein BHE83_21150	2.20988	0.00541199		31.67 / 12.52	0.049 / 0.022
	AOY67483	pteridine-dependent deoxygenase	2.37559	0.0402746		10.00 / 3.67	0.015 / 0.007
	AOY69080	glutaryl-7-ACA acylase	2.51333	0.0334979		3.96 / 3.96	0.007 / 0.006
	AOY66511	DNA-binding protein	2.6081	0.0102638		45.33 / 15.21	0.070 / 0.027
	AOY67755	aminopeptidase	2.67466	0.00548597		15.00 / 4.91	0.023 / 0.009
	AOY66775	histone-like nucleoid-structuring protein	2.71822	0.0335969		14.67 / 4.73	0.023 / 0.008
	AOY69413	hypothetical protein BHE83_22820 (plasmid)	2.79087	0.0281194		8.00 / 2.52	0.012 / 0.004
	AOY66306	ribosome maturation factor RimP	2.80333	0.0184981		12.00 / 3.74	0.019 / 0.007
	AOY65220	hypothetical protein BHE83_00580	*			10.6667	0.0164861
	AOY65287	hypothetical protein BHE83_00960	*			5.33333	0.00828471
	AOY65673	stress-induced protein	*			4.33333	0.00674155
	AOY65733	hypothetical protein BHE83_03520	*			5	0.00772181
	AOY66324	hypothetical protein BHE83_06955	*			2	0.00307251
	AOY66417	hypothetical protein BHE83_07490	*			6	0.00925115
	AOY66478	HAD family hydrolase	*			5.66667	0.00876793
	AOY66691	tol-pal system protein YbgF	*			5.33333	0.00827596
	AOY66740	hypothetical protein BHE83_09290	*			4	0.00618371
	AOY66744	hypothetical protein BHE83_09310	*			2.33333	0.00364048
	AOY67041	hypothetical protein BHE83_11025	*			5.66667	0.00881031
	AOY67439	cysteine protease	*			1.66667	0.00257685
	AOY67637	acid phosphatase	*			2.66667	0.00409376
	AOY67668	hypothetical protein BHE83_14580	*			14	0.021661
	AOY67679	hypothetical protein BHE83_14650	*			2.66667	0.00415733
	AOY67701	anti-sigma B factor antagonist	*			2.66667	0.0041237
	AOY67914	hypothetical protein BHE83_16015	*			7.66667	0.0118317
	AOY68029	FMN reductase	*			2.66667	0.00412739
	AOY68242	malonate decarboxylase subunit alpha	*			2	0.00308495
	AOY68256	lipase	*			6.66667	0.0103023
	AOY68477	methyltransferase	*			2.33333	0.00361929
	AOY68523	hypothetical protein BHE83_19545	*			7.66667	0.0118828
	AOY68663	alkylhydroperoxidase	*			7	0.0108441
	AOY68685	hypothetical protein BHE83_20480	*			4.33333	0.00671299
	AOY68854	hypothetical protein BHE83_21510	*			6	0.00933959
	AOY69379	hypothetical protein BHE83_22640 (plasmid)	*			4.33333	0.00667798
	AOY69508	hypothetical protein BHE83_23270 (plasmid)	*			3.66667	0.00573412
	AOY69526	KfrA protein (plasmid)	*			1.66667	0.00258054
	AOY69533	MobD protein (plasmid)	*			3.33333	0.00518226
	AOY69563	putative toxin-antitoxin system toxin component, PIN family (plasmid)	*			2.33333	0.00357692
T (Signal Transduction)	AOY65517	two-component system response regulator	2.31899	0.0187259		14.00 / 5.29	0.022 / 0.009
	AOY65437	two-component system response regulator	*			4	0.00620351
	AOY67267	histidine kinase	*			3	0.00467049
	AOY68866	polyvinylalcohol dehydrogenase	*			7.66667	0.0118105
U (Intracellular trafficing and secretion)	AOY67899	protein-export chaperone SecB	2.0909	0.0229908		47.67 / 19.91	0.074 / 0.035
	AOY67012	type II secretion system protein GspD	*			2	0.0030937
V (Defense mechanisms)	AOY65805	lipoprotein releasing system, ATP-binding protein	2.49486	0.0142659		6.00 / 2.10	0.009 / 0.004
	AOY65731	XvDMT1	147.897	0.000331808		778.33 / 4.60	1.203 / 0.008
	AOY65207	ABC transporter ATP-binding protein	*			4	0.00621227
	AOY66414	serine hydrolase	*			3	0.00462304
* indicates the protein is unique to Xe(XvDMT1) strain.
+PSM means the Peptide Spectral Matches.
#(XvDMT1/EV) means the order listed.
