# Supplementary material for: Two DNA Methyltransferases for Site-Specific 6mA and 5mC DNA Modification in Xanthomonas euvesicatoria
Source: Front Plant Sci. 2021 Mar 24;12:621466. doi: 10.3389/fpls.2021.621466 (PMC8025778; doi:10.3389/fpls.2021.621466)
Supplement: Supplementary file 5 [file Table_5.XLSX]

## Sheet: Supplementary Table 5
Supplementary Table 5. Clusters of orthologous groups (COGs) classification of proteins less abundant (>2-fold) in Xe(XvDMT2) than in Xe(EV).
COG function	Accession	gene function	fold change (Xe(XvDMT2)/Xe(EV))	p-value	included in other group	PSM+ average (XvDMT2/EV)#	nomalized PSM+ average (XvDMT2/EV)#
C (Energy production and conversion)	AOY65737	Zn-dependent oxidoreductase	*			3.3848	0.0059806
	AOY67972	cytochrome C	*			7.31193	0.0129192
	AOY68778	aldehyde oxidase	*			6.93537	0.0122537
D (Cell cycle control and mitosis)	AOY66356	sodium:proton antiporter	*			2.58614	0.00456933
E (Amino Acid metabolism and transport)	AOY68320	diaminopimelate epimerase	*			4.60417	0.00813466
	AOY68467	aminoacyl peptidase	*			3.09743	0.00547292
F (Nucleotide metabolism and transport)	AOY66882	guanylate kinase	*			1.34098	0.00236924
	AOY68004	nucleoside hydrolase	*			2.57967	0.00455778
G (Carbohydrate metabolism and transport)	AOY66748	alpha,alpha-trehalose-phosphate synthase (UDP-forming)	0.434224	0.00111427		9.67 / 18.83	0.014 / 0.033
	AOY66774	glycogen debranching enzyme GlgX	0.359538	0.0271471		4.67 / 10.87	0.007 / 0.019
	AOY66560	phosphocarrier protein HPr	*			9.78963	0.0172964
H (Coenzyme metabolism)	AOY65654	molybdopterin molybdenumtransferase MoeA	*			1.34098	0.00236924
	AOY69044	molybdopterin biosynthesis protein MoeB	*			8.83153	0.0156039
I (Lipid metabolism)	AOY65500	enoyl-CoA hydratase	*			2.9758	0.00525771
	AOY67471	3-oxoacyl-ACP reductase	*			5.37687	0.00950004
K (Transcription)	AOY66548	BolA family transcriptional regulator	*			2.50337	0.00442303
	AOY66666	GTP diphosphokinase	*		T	2.10078	0.00371159
	AOY66975	transcriptional regulator	*			4.25983	0.00752674
L (Replication and repair)	AOY67531	DNA helicase II	*			1.52605	0.00269623
	AOY67690	exodeoxyribonuclease V subunit gamma	*			1.34744	0.00238076
	AOY67819	Ku protein	*			4.62993	0.00818066
	AOY68305	carboxylesterase	*			4.71293	0.0083269
M (Cell wall/membrane/envelop biogenesis)	AOY65171	hypothetical protein BHE83_00295	0.457471	0.000880782		92.00 / 170.20	0.138 / 0.300
	AOY66259	undecaprenyl-phosphate glucose phosphotransferase	*			1.52605	0.00269623
	AOY66858	endopeptidase	*			2.47092	0.00436558
	AOY67350	hypothetical protein BHE83_12775	*			4.5472	0.00803443
	AOY68417	hypothetical protein BHE83_18930	*			6.91583	0.0122193
O (Post-translational modification, protein turnover, chaperone functions)	AOY66500	OsmC family peroxiredoxin	0.451896	0.00586543		7.67 / 14.39	0.012 / 0.025
	AOY65961	Fe-S biogenesis protein NfuA	*			2.79717	0.0049422
	AOY67308	dihydroneopterin aldolase	*			2.2923	0.00405011
P (Inorganic ion transport and metabolism)	AOY67178	Mn-containing catalase	0.334576	0.000290867		2.67 / 6.72	0.004 / 0.012
	AOY69102	TonB-dependent receptor	0.305028	0.00264692		21.33 / 59.08	0.032 / 0.104
S (Function Unknown)	AOY65221	hypothetical protein BHE83_00585	0.304016	0.0199933		2300 / 5.49	0.003 / 0.010
	AOY66715	ABC transporter ATP-binding protein	0.292863	0.00945072		1.33 / 3.85	0.002 / 0.007
	AOY67177	hypothetical protein BHE83_11765	0.0567772	0.0242184		1.67 / 24.55	0.003 / 0.043
	AOY68368	BON domain-containing protein	0.399776	0.0110608		40.67 / 86.21	0.061 / 0.152
	AOY68770	NAD(P)-dependent oxidoreductase	0.177018	0.00241148		4.33 / 20.48	0.006 / 0.036
	AOY69060	chloroperoxidase	0.450849	0.00334299		15.33 / 28.88	0.023 / 0.051
	AOY65174	NADPH-dependent FMN reductase	*			2.79717	0.0049422
	AOY65213	GNAT family N-acetyltransferase	*			1.34098	0.00236924
	AOY65650	hypothetical protein BHE83_03020	*			6.6091	0.0116771
	AOY65977	hypothetical protein BHE83_04950	*			2.5098	0.00443452
	AOY66479	phospholipase	*			3.95957	0.00699603
	AOY66552	lipopolysaccharide transport periplasmic protein LptA	*			9.036	0.0159651
	AOY66705	GNAT family N-acetyltransferase	*			13.788	0.0243618
	AOY66795	hypothetical protein BHE83_09610	*			6.37983	0.0112727
	AOY67691	hemagglutinin	*			1.92863	0.00340767
	AOY67754	hypothetical protein BHE83_15065	*			3.72917	0.00658857
	AOY68159	hypothetical protein BHE83_17405	*			1.93507	0.00341916
	AOY68952	hypothetical protein BHE83_22100	*			13.3657	0.023615
	AOY69041	3-oxoacyl-ACP reductase	*			3.16087	0.00558469
	AOY69232	alpha/beta hydrolase	*			1.81342	0.00320391
	AOY69469	hypothetical protein BHE83_23120 (plasmid)	*			2.75828	0.00487326
T (Signal Transduction)	AOY66476	carbon starvation protein A	*			2.3946	0.00423079
	AOY68428	histidine kinase	*			3.27607	0.00578842
	AOY68533	transcriptional regulator	*			1.6348	0.00288844
U (Intracellular trafficing and secretion)	AOY66188	preprotein translocase subunit YajC	*			113.279	0.200139
	AOY66695	protein TolR	*			5.26813	0.00930786
V (Defense mechanisms)	AOY65223	multidrug ABC transporter ATP-binding protein	*			3.23717	0.00571945
	AOY67388	ABC transporter ATP-binding protein	*			6.14313	0.0108539
* indicates the protein is unique to Xe(EV).
+PSM means the Peptide Spectral Matches.
#(XvDMT2/EV) means the order listed.
