# Supplementary material for: Two DNA Methyltransferases for Site-Specific 6mA and 5mC DNA Modification in Xanthomonas euvesicatoria
Source: Front Plant Sci. 2021 Mar 24;12:621466. doi: 10.3389/fpls.2021.621466 (PMC8025778; doi:10.3389/fpls.2021.621466)
Supplement: Supplementary file 6 [file Table_6.XLSX]

## Sheet: Supplementary Table 6
Supplementary Table 6. Clusters of orthologous groups (COGs) classification of proteins more abundant (>2-fold) in Xe(XvDMT2) than in Xe(EV).
COG function	Accession	gene function	fold change (Xe(XvDMT2)/Xe(EV))	p-value	included in other group	PSM+ average (XvDMT2/EV)#	nomalized PSM+ average (XvDMT2/EV)#
C (Energy production and conversion)	AOY65157	ferredoxin--NADP(+) reductase	*			5.66667	0.00848348
	AOY65768	3-hydroxybutyrate dehydrogenase	*			5.33333	0.00792782
	AOY67456	GNAT family N-acetyltransferase	*		K	2	0.00300371
	AOY68053	glycerol-3-phosphate dehydrogenase	*			4	0.00606397
	AOY68457	NAD(P)H-quinone oxidoreductase	*			3.66667	0.00553741
	AOY69285	2-octaprenyl-3-methyl-6-methoxy-1,4-benzoquinol hydroxylase	*		H	3.66667	0.00548032
E (Amino Acid metabolism and transport)	AOY65305	histidine ammonia-lyase	*			3	0.00445519
	AOY65317	3-phosphoshikimate 1-carboxyvinyltransferase	*			5	0.00751601
	AOY65475	ATP phosphoribosyltransferase	*			1.33333	0.00200714
	AOY65477	histidinol-phosphate transaminase	*			5	0.00741581
	AOY65478	bifunctional imidazole glycerol-phosphate dehydratase/histidinol phosphatase	*			5.33333	0.00799947
	AOY66060	acetylglutamate kinase	*			7	0.0105186
	AOY66331	tryptophan synthase subunit alpha	*			3	0.00446974
	AOY67092	cysteine synthase	*			6.66667	0.00994896
	AOY67108	chorismate mutase	*			11.6667	0.0172517
	AOY68071	serine dehydratase	*			3.33333	0.00492466
	AOY68751	aminopeptidase	*			3.33333	0.00492466
	AOY65469	bifunctional aspartate kinase/homoserine dehydrogenase I	2.60228	0.0328888		27.67 / 8.95	0.041 / 0.016
	AOY65507	4-hydroxy-tetrahydrodipicolinate reductase	4.74643	0.00089048		15.67 / 2.80	0.024 / 0.005
	AOY68031	5-methyltetrahydropteroyltriglutamate--homocysteine methyltransferase	2.16067	0.0102953		19.67 / 7.71	0.030 / 0.014
	AOY68495	hypothetical protein BHE83_19385	2.3384	0.0270766		15.00 / 5.42	0.022 / 0.010
F (Nucleotide metabolism and transport)	AOY66083	N-ethylammeline chlorohydrolase	*			5	0.00745891
	AOY66142	rRNA maturation RNase YbeY	*			3.33333	0.00493866
	AOY67335	deoxyuridine 5'-triphosphate nucleotidohydrolase	*			3	0.00445464
	AOY68020	formyltetrahydrofolate deformylase	*			2	0.00300371
	AOY66002	glutamine-hydrolyzing GMP synthase	2.0664	0.00433917		21.33 / 8.75	0.032 / 0.016
G (Carbohydrate metabolism and transport)	AOY65420	MFS transporter	*			2	0.00298861
	AOY66164	MFS transporter	*			2	0.00297516
	AOY67463	glycosyl hydrolase	*			5	0.00737271
	AOY68733	methylisocitrate lyase	*			2	0.00303226
	AOY69250	ribulose-phosphate 3-epimerase	*			3.66667	0.00552341
	AOY67462	glucose-6-phosphate dehydrogenase	3.87421	0.0297742		25.67 / 5.57	0.038 / 0.010
	AOY68122	malto-oligosyltrehalose synthase	3.16028	0.00793042		5.00 / 1.34	0.008 / 0.002
H (Coenzyme metabolism)	AOY65384	dihydropteroate synthase	*			3	0.00448374
	AOY65401	bifunctional hydroxymethylpyrimidine kinase/phosphomethylpyrimidine kinase	*			2	0.00294661
	AOY65428	pantoate--beta-alanine ligase	*			3	0.00449774
	AOY65668	siroheme synthase	*			2.66667	0.00395718
	AOY66589	pyridoxamine 5'-phosphate oxidase	*			3	0.00452629
	AOY66628	adenosylmethionine--8-amino-7-oxononanoate transaminase	*			11.6667	0.0175366
	AOY68419	3,4-dihydroxy-2-butanone-4-phosphate synthase	*			1.66667	0.0024766
	AOY66592	uroporphyrinogen decarboxylase	3.06357	0.0301932		19.67 / 5.42	0.029 / 0.010
I (Lipid metabolism)	AOY66817	carboxylesterase	*			3.66667	0.00550831
	AOY69000	di-trans,poly-cis-decaprenylcistransferase	*			3.66667	0.00547977
J (Translation)	AOY66301	30S ribosomal protein S15	*			16.6667	0.0248533
	AOY66337	tRNA pseudouridine(38-40) synthase TruA	*			1.66667	0.0024626
	AOY66818	RNA methyltransferase	*			2	0.00294661
	AOY67243	peptide deformylase	*			6	0.00889639
	AOY67304	30S ribosomal protein S21	*			6	0.00891039
	AOY68506	16S rRNA (adenine(1518)-N(6)/adenine(1519)-N(6))-dimethyltransferase	*			1.66667	0.0024766
	AOY68608	30S ribosomal protein S14	*			4	0.00596378
	AOY67139	16S rRNA pseudouridine(516) synthase	2.31727	0.0291719		11.33 / 4.15	0.017 / 0.007
	AOY68611	50S ribosomal protein L18	2.03161	0.000530198		24.67 / 10.27	0.037 / 0.018
K (Transcription)	AOY66030	ScpBXv	*			1.33333	0.00197859
	AOY66449	Fur family transcriptional regulator	*			2.66667	0.00397118
	AOY68211	transcriptional regulator	*			3.33333	0.0049963
	AOY68967	hypothetical protein BHE83_22175	*			3	0.00448374
	AOY67965	AcrR family transcriptional regulator	2.6206	0.0287464		5.67 / 1.82	0.008 / 0.003
L (Replication and repair)	AOY65195	DNA repair protein RecN	*			2.33333	0.00348662
	AOY65832	DNA methyltransferase	*			12.6667	0.0189315
	AOY65938	XvDMT2	*			226.667	0.338687
	AOY66676	ATP-dependent RNA helicase HrpA	*			2.66667	0.00397118
	AOY67988	ATP-dependent helicase HrpB	*			1.66667	0.0025197
	AOY68045	gamma carbonic anhydrase family protein	*			2.33333	0.00351572
	AOY65632	NUDIX hydrolase	2.50627	0.0111178		10.00 / 3.38	0.015 / 0.006
M (Cell wall/membrane/envelop biogenesis)	AOY65227	UDP-glucose 6-dehydrogenase	*			2	0.00296061
	AOY65810	tetraacyldisaccharide 4'-kinase	*			4	0.00594978
	AOY65811	3-deoxy-manno-octulosonate cytidylyltransferase	*			3.66667	0.00549487
	AOY66950	3-deoxy-D-manno-octulosonic acid transferase	*			2.66667	0.00394318
	AOY67057	dTDP-4-dehydrorhamnose 3,5-epimerase	*			8.33333	0.0124412
	AOY67072	glycosyl transferase family 1	*			2.33333	0.00347317
	AOY67545	16S rRNA (guanine(527)-N(7))-methyltransferase	*			3	0.0044412
	AOY68436	16S rRNA (cytosine(1402)-N(4))-methyltransferase	*			3.33333	0.00496831
	AOY69166	CDP-glycerol glycerophosphotransferase	*			2.33333	0.00347317
	AOY67566	fuconate dehydratase	3.57161	0.0141829		34.00 / 8.05	0.051 / 0.014
	AOY68348	lytic murein transglycosylase B	2.01654	0.0295679		39.33 / 16.51	0.059 / 0.029
O (Post-translational modification, protein turnover, chaperone functions)	AOY65156	glutathione peroxidase	*			4.33333	0.00649034
	AOY65197	nucleotide exchange factor GrpE	*			25.6667	0.0379883
	AOY66521	Fe-S cluster assembly protein SufD	*			3	0.00442665
	AOY68322	HslU--HslV peptidase proteolytic subunit	*			4.66667	0.0069458
	AOY68773	thioredoxin reductase	*			2	0.00298916
	AOY69470	hypothetical protein BHE83_23125 (plasmid)	*			11.3333	0.0169524
	AOY66359	peptidase	3.80502	0.00976411		16.33 / 3.64	0.025 / 0.006
	AOY66520	Fe-S cluster assembly ATPase SufC	2.2642	0.0375724		8.00 / 2.99	0.012 / 0.005
P (Inorganic ion transport and metabolism)	AOY65162	carbonic anhydrase	*			3	0.00449829
	AOY65194	transcriptional repressor	*			3.33333	0.00499575
	AOY66900	Oar protein	*			2.33333	0.00348772
	AOY68622	TonB-dependent receptor	*			1.66667	0.00250515
	AOY66631	TonB-dependent receptor	2.76583	0.0189203		9.33 / 2.86	0.014 / 0.005
	AOY66828	sulfate adenylyltransferase small subunit	2.4482	0.0262283		10.67 / 3.67	0.016 / 0.007
Q (Secondary Structure)	AOY65446	methyltransferase	*			3	0.00449829
	AOY67699	outer membrane lipid asymmetry maintenance protein MlaD	*			5	0.00747291
	AOY69227	peptide synthase	*			2.33333	0.00348662
	AOY67565	2-hydroxyhepta-2,4-diene-1,7-dioate isomerase	2.22128	0.00222037		67.33 / 25.63	0.101 / 0.045
S (Function Unknown)	AOY65220	hypothetical protein BHE83_00580	*			9.33333	0.0139347
	AOY65263	hypothetical protein BHE83_00810	*			2.33333	0.00350172
	AOY65403	hypothetical protein BHE83_01645	*			2	0.00297461
	AOY65563	hypothetical protein BHE83_02555	*			2	0.00300316
	AOY65673	stress-induced protein	*			5.66667	0.00839838
	AOY65723	hypothetical protein BHE83_03465	*			1.33333	0.00200714
	AOY65750	hypothetical protein BHE83_03620	*			4.33333	0.00640524
	AOY66005	deoxycytidine triphosphate deaminase	*			1.66667	0.0024766
	AOY66143	hypothetical protein BHE83_05885	*			1.66667	0.0025197
	AOY66321	dehydrogenase	*			3	0.00445464
	AOY66417	hypothetical protein BHE83_07490	*			5.33333	0.00792837
	AOY66478	HAD family hydrolase	*			3.33333	0.00491066
	AOY66563	phospholipase	*			2.33333	0.00348717
	AOY66640	type III secretion system effector protein	*			4	0.00597778
	AOY66689	7-cyano-7-deazaguanine synthase QueC	*			5.66667	0.00844148
	AOY66691	tol-pal system protein YbgF	*			13.6667	0.0204832
	AOY66740	hypothetical protein BHE83_09290	*			10.3333	0.0154147
	AOY66744	hypothetical protein BHE83_09310	*			1.33333	0.00199259
	AOY66822	hypothetical protein BHE83_09795	*			1.33333	0.00197859
	AOY67637	acid phosphatase	*			4	0.00596378
	AOY67668	hypothetical protein BHE83_14580	*			12	0.0180346
	AOY67671	enterochelin esterase	*			1.33333	0.00197859
	AOY67679	hypothetical protein BHE83_14650	*			3	0.00449829
	AOY67800	AAA family ATPase	*			14	0.0208541
	AOY67902	hypothetical protein BHE83_15955	*			5	0.00745891
	AOY67911	hypothetical protein BHE83_16000	*			3	0.00448374
	AOY67941	sterol-binding protein	*			1.66667	0.0025197
	AOY68103	type III secretion protein HrpB4	*			8	0.011871
	AOY68256	lipase	*			3.33333	0.00502485
	AOY68274	oxidoreductase	*			2	0.00297516
	AOY68477	methyltransferase	*			2	0.00298861
	AOY68663	alkylhydroperoxidase	*			2	0.00297516
	AOY68832	hypothetical protein BHE83_21385	*			3.33333	0.00502485
	AOY68854	hypothetical protein BHE83_21510	*			5.66667	0.00847003
	AOY69112	23S rRNA (adenine(2030)-N(6))-methyltransferase RlmJ	*			1.66667	0.0024906
	AOY69379	hypothetical protein BHE83_22640 (plasmid)	*			2.66667	0.00397118
	AOY69508	hypothetical protein BHE83_23270 (plasmid)	*			6.66667	0.00993441
	AOY65138	hypothetical protein BHE83_00105	2.05372	0.0247546		14.00 / 5.77	0.021 / 0.010
	AOY65279	N-acetylmuramidase	2.02866	0.0457155		5.33 / 2.22	0.008 / 0.004
	AOY65406	hypothetical protein BHE83_01660	2.91146	0.0128198		11.33 / 3.28	0.017 / 0.006
	AOY65651	hypothetical protein BHE83_03025	2.95873	0.020511		6.63 / 1.81	0.010 / 0.003
	AOY66511	DNA-binding protein	3.17002	0.000600411		57.00 / 15.21	0.085 / 0.027
	AOY66662	hypothetical protein BHE83_08860	2.01416	0.0254836		14.00 / 5.86	0.021 / 0.010
	AOY66775	histone-like nucleoid-structuring protein	2.97641	0.00178423		16.67 / 4.73	0.025 / 0.008
	AOY66801	histone-like nucleoid-structuring protein	2.46185	0.00418989		29.00 / 9.96	0.043 / 0.018
	AOY67564	NAD(P)-dependent oxidoreductase	2.8286	0.000765827		19.00 / 5.67	0.028 / 0.010
	AOY67802	peptidase C69	2.93938	0.000430585		116.67 / 33.62	0.175 / 0.059
	AOY67803	TldD protein	2.32068	0.00498846		132.00 / 48.14	0.197 / 0.085
	AOY68030	hypothetical protein BHE83_16655	2.66558	0.00932285		13.00 / 4.13	1.95 / 0.73
	AOY68635	hypothetical protein BHE83_20175	2.0133	0.0398474		8.67 / 3.63	0.013 / 0.006
	AOY69402	hypothetical protein BHE83_22760 (plasmid)	4.34654	0.0119307		11.33 / 2.21	0.017 / 0.004
	AOY69413	hypothetical protein BHE83_22820 (plasmid)	3.56332	0.0292106		10.67 / 2.52	0.016 / 0.004
T (Signal Transduction)	AOY65329	hybrid sensor histidine kinase/response regulator	*			3.66667	0.00542322
	AOY65386	RNA chaperone Hfq	*			3	0.00448374
	AOY65626	DNA-binding protein	*			1.33333	0.00199259
	AOY65777	histidine kinase	*			1.66667	0.0024626
	AOY68066	kinase	*			1.33333	0.00200714
	AOY68254	IcfG protein	*			3.33333	0.00498175
	AOY68660	phosphate regulon transcriptional regulatory protein PhoB	*			8.66667	0.0129241
	AOY68866	polyvinylalcohol dehydrogenase	*			16.3333	0.0241398
	AOY68871	hybrid sensor histidine kinase/response regulator	*			3.33333	0.0049812
	AOY65517	two-component system response regulator	2.39815	0.0141974		15.00 / 5.29	0.022 / 0.009
	AOY66835	histidine kinase	2.27316	0.00560228		16.33 / 6.06	0.024 / 0.011
	AOY68370	two-component system response regulator	2.44984	0.0350703		36.67 / 12.68	0.055 / 0.022
U (Intracellular trafficing and secretion)	AOY67012	type II secretion system protein GspD	*			4	0.00590668
	AOY67021	type II secretion system protein GspF	*			2.33333	0.00353027
	AOY67584	type II secretion system protein E	*			1.33333	0.00199259
	AOY69512	TrwB protein (plasmid)	2.21828	0.0443087		18.33 / 6.95	0.027 / 0.012
	AOY69536	type VI secretion protein (plasmid)	2.23308	0.0188957		16.33 / 6.17	0.024 / 0.011
V (Defense mechanisms)	AOY65207	ABC transporter ATP-binding protein	*			2.33333	0.00348717
	AOY65865	aminoglycoside O-phosphotransferase APH(6)-Id	*			5.66667	0.00839838
	AOY68760	DNA methyltransferase	*			2.33333	0.00347262
	AOY65805	lipoprotein releasing system, ATP-binding protein	2.41622	0.0472244		6.00 / 2.10	0.009 / 0.004
* indicates the protein is unique to Xe(DMT2).
+PSM means the Peptide Spectral Matches.
#(XvDMT2/EV) means the order listed.
